# Supplementary material for: The Effectiveness of Contact Tracing to Reduce Transmission of Infectious Diseases During Epidemic or Pandemic Response: Rapid Systematic Review
Source: JMIR Public Health Surveill. 2026 Mar 31;12:e84805. doi: 10.2196/84805 (PMC13080299; doi:10.2196/84805)
Supplement: Multimedia Appendix 5 [file publichealth_v12i1e84805_app5.xlsx]

## Sheet: Tables
Project
Included references	Database searches (date run, date re-run)						Supplementary searches
	central	cinahl	embase	glb hlth	medline	scopus	fcs	bcs
Adejugbagbe, A. M., et al. 2022						x
Andersen, B., et al. 1998	x		x	x	x	x
Apoola, A. and Beardsley, J. 2009	x	x		x	x
Bai, L. Q., et al. 2008					x
Beebeejaun, K., et al. 2021			x	x	x	x
Brown, L. B., et al. 2011	x		x	x	x
Cavalcante, S. C., et al. 2010	x				x
Chen, J. S., et al. 2021	x		x		x
Cherutich, P., et al. 2017	x		x		x
Chiou, P.-Y., et al. 2015	x	x			x	x
Choko, A. T., et al. 2021							x
Clark, J. L., et al. 2018	x	x	x		x
Culbert, G. J., et al. 2023	x		x	x	x
Dibia, C. C., et al. 2024			x		x
Djuric, O., et al. 2024			x		x	x
Duarte, R., et al. 2012				x	x	x
Dzhangaziev, B., et al. 2020			x	x	x
Edmiston, N., et al. 2010		x		x	x	x
Engelgau, M. M., et al. 1995			x		x	x
England, D. O., et al. 2005			x	x	x	x
Estcourt, C., et al. 2012		x		x	x
Estcourt, C., et al. 2016					x
Estcourt, C. S., et al. 2024		x			x
Estcourt, C. S., et al. 2022	x		x		x	x
Estcourt, C. S., et al. 2015	x	x		x	x
Fatima, R., et al. 2016					x	x
Faxelid, E., et al. 1996	x		x		x
Fetzer, T. and Graeber, T. 2021			x		x	x
Findlater, L., et al. 2023			x		x	x
Fiumara, N. J., et al. 1953					x
Fu, X., et al. 2016		x		x	x	x
Grande, M., et al. 2021			x		x
Hanrahan, C. F., et al. 2023	x	x	x	x	x	x
Hanrahan, C. F., et al. 2019	x	x	x	x	x	x
Heumann, C. L., et al. 2017		x	x	x	x
Hu, Q.-H., et al. 2021	x		x		x
Huang, Y.-W., et al. 2019			x		x
Jerene, D., et al. 2022			x
Jones, A. T., et al. 2021			x		x
Jose, B., et al. 2020			x	x	x
Joshi, B., et al. 2015				x	x
Kagujje, M., et al. 2023			x	x	x
Kantor, R., et al. 2024			x		x	x
Kaswaswa, K., et al. 2022	x		x	x	x	x
Katz, B. P., et al. 1988	x		x		x
Kerani, R. P., et al. 2011	x	x	x		x
Ketema, L., et al. 2020	x		x	x	x	x
Khatana, G. H., et al. 2019	x		x		x	x
Kingbo, M.-H. K. A., et al. 2020			x		x
Kissinger, P., et al. 2005	x				x
Kissinger, P., et al. 2006							x
Landis, S. E., et al. 1992	x		x	x	x
Learner, E. R., et al. 2021		x
Low, N., et al. 2006	x	x	x	x	x
Lugada, E., et al. 2010								x
Lukac, C. D., et al. 2021		x	x	x	x
Luo, M., et al. 2020			x	x	x	x
Mahachi, N., et al. 2019			x		x
Malave, M. C., et al. 2008			x		x
Malheiro, R., et al. 2020		x	x	x	x	x
Martinez-Camprecios, J., et al. 2024			x	x	x	x
Martinson, N. A., et al. 2022	x	x	x	x	x	x
Mathews, C., et al. 2021	x		x	x	x
Morishita, F., et al. 2016	x			x	x
Oh, M. K., et al. 1996					x	x
Ospina, J. E., et al. 2012				x	x	x
Østergaard, L., et al. 2003							x
Osterlund, A., et al. 2005			x	x	x	x
Parkes-Ratanshi, R., et al. 2020	x	x	x	x	x
Peterman, T. A., et al. 1997	x	x	x		x
Potterat, J. J. and Rothenberg, R. 1977			x
Qader, G., et al. 2017			x		x
Raymenants, J., et al. 2022			x	x	x	x
Rudy, E. T., et al. 2012			x		x
Sanaie, A., et al. 2016					x
Schleihauf, E., et al. 2019		x	x		x
Schwebke, J. R. and Desmond, R. A. 2010	x	x		x	x
Shah, L., et al. 2020	x		x	x	x
Sulis, G., et al. 2018			x
Taylor, M. M., et al. 2010					x
Tchakounte Youngui, B., et al. 2024	x		x		x	x
Tembo, T. A., et al. 2019			x
Tembo, T. A., et al. 2021			x	x	x	x
Udeagu, C.-C. N., et al. 2012							x
van de Berg, S., et al. 2021			x	x	x	x
Volkmann, T., et al. 2016				x	x
Wilson, T. E., et al. 2009	x	x		x	x
Zachariah, R., et al. 2003			x		x
No. included refs	32	22	58	39	77	31	4	1
No. unique refs	0	1	4	0	5	1
Yield	1028	2166	7646	3967	6845	3711
Sensitivity	38.5542	26.506	69.8795	46.988	92.7711	37.3494
Precision	3.11284	1.0157	0.758567	0.983111	1.12491	0.835354
No. database searches carried out =			6	Overall sensitivity		94.3182
Sum of yields =			25363	Overall precision		0.647628
No. refs screened at Ti&Ab =			12816	NNR		154.41
No. refs screened at FT=			198	NNR FT		64.7273
No. of included refs from searching =			83	NNS		2.38554
Total no. of included refs =			88
Codes						Other codes
x = found from the search						NNR = number needed to read. 1/overall precision
						NNR FT = number needed to read at FT to find one included reference
						NNS = number needed to screen to find one reference to include for FT screening
						FT = full text
